# Supplementary material for: Effect of Phytochrome Deficiency on Photosynthesis, Light-Related Genes Expression and Flavonoid Accumulation in Solanum lycopersicum under Red and Blue Light
Source: Cells. 2022 Oct 31;11(21):3437. doi: 10.3390/cells11213437 (PMC9658692; doi:10.3390/cells11213437)
Supplement: Supplementary file 1 [file cells-11-03437-s001.zip]

Archive with 3 entries (3 files):
- Supplementary Figure S1.pdf
- Table S1 primers.pdf
- Table S2 mutants screening.xlsx
