# Supplementary material for: Effect of Phytochrome Deficiency on Photosynthesis, Light-Related Genes Expression and Flavonoid Accumulation in Solanum lycopersicum under Red and Blue Light
Source: Cells. 2022 Oct 31;11(21):3437. doi: 10.3390/cells11213437 (PMC9658692; doi:10.3390/cells11213437)
Supplement: Supplementary file 1 [file cells-11-03437-s001.zip › Table S2 mutants screening.xlsx]

## Sheet: Solanum lycopersicum L.
Solanum lycopersicum L.				N = 6
Leaves
Mutant	Description	Light	TEAC, µmol trolox/g FW			GAE, mg/g FW			Flavonoids, mg catechin/g FW
			X	±Mx	ANOVA	X	±Mx	ANOVA	X	±Mx	ANOVA
WT	LA 2706	WFL	9.167	0.12	b	0.831	0.0227	b	0.982	0.0151	b
		BL	19	0.751	a	1.95	0.196	a	1.993	0.0858	a
		RL	9.8	0.458	b	0.979	0.0301	b	0.983	0.0775	b
		GL	6	0.2	c	0.499	0.0277	c	0.605	0.0253	c
		WL	7.267	0.841	c	0.578	0.0658	c	0.667	0.0929	c
phyA	LA 3809	WFL	12.967	1.041	b	1.112	0.107	b	1.275	0.129	b
		BL	27.333	5.956	a	2.587	0.635	a	3.012	0.696	a
		RL	15.233	0.578	b	1.581	0.0705	b	1.713	0.0651	b
		GL	5.633	0.578	c	0.505	0.0334	c	0.554	0.0125	c
		WL	9	0.755	d	0.689	0.0298	d	0.889	0.0492	d
phyA*	LA 4356	WFL	8.867	0.176	c	0.777	0.0528	c	0.876	0.0567	c
		BL	26.933	4.292	a	2.721	0.298	a	3.194	0.618	a
		RL	16.633	1.452	b	1.767	0.165	b	1.909	0.224	b
		GL	10.033	1.77	c	0.956	0.232	c	1.039	0.165	c
		WL	10.267	0.353	c	0.947	0.0333	c	1.133	0.0329	c
phyB1	LA 3808	WFL	14.4	0.9	b	1.21	0.0485	b	1.651	0.0585	b
		BL	18.667	0.433	a	1.68	0.0888	a	1.952	0.15	a
		RL	11.667	0.0882	c	0.878	0.0246	c	1.526	0.00153	c
		GL	6.3	0.404	d	0.53	0.0503	d	0.491	0.0641	d
		WL	7.367	0.273	d	0.68	0.0193	d	0.798	0.0585	d
phyB1*	LA 4357	WFL	16.967	0.393	a	1.849	0.0431	a	1.884	0.0404	a
		BL	17.933	1.268	a	1.57	0.169	a	1.807	0.193	a
		RL	12.033	0.517	b	0.742	0.0201	b	1.164	0.0664	b
		GL	4.233	0.176	d	0.252	0.0156	d	0.289	0.01	d
		WL	6.933	0.0333	c	0.408	0.0211	c	0.466	0.0278	c
phyB2	LA 4358	WFL	18.433	1.284	b	1.759	0.0832	b	1.629	0.0965	b
		BL	50.5	4.236	a	4.949	0.203	a	5.295	0.256	a
		RL	7.733	1.284	e	0.69	0.155	e	0.789	0.123	e
		GL	10.4	0.3	d	0.704	0.0085	d	1.051	0.083	d
		WL	18.233	0.617	c	1.863	0.0645	c	1.896	0.0778	c
phyA,B2	LA 4362	WFL	14.967	1.162	b	1.176	0.0968	b	1.317	0.0545	b
		BL	37.367	3.221	a	4.133	0.246	a	4.246	0.295	a
		RL	13.433	1.392	b	1.303	0.135	b	1.489	0.228	b
		GL	12.8	0.473	b	0.982	0.0283	b	1.301	0.0536	b
		WL	8.267	0.0882	c	0.68	0.0159	c	0.773	0.0393	c
phyA,B1	LA 4364	WFL	11.867	0.296	b	1.051	0.0519	b	1.203	0.0268	b
		BL	18.5	1.51	a	1.747	0.183	a	2.015	0.199	a
		RL	10.1	0.252	c	0.799	0.0104	c	1.051	0.0285	c
		GL	11.467	0.203	b	1.361	0.107	b	1.391	0.0578	b
		WL	13.2	0.2	b	1.028	0.029	b	1.524	0.024	b
phyA,B1,B2	LA 4366	WFL	11.083	0.545	b	0.975	0.0551	b	1.139	0.0483	b
		BL	15.767	1.742	a	1.265	0.0285	a	1.817	0.182	a
		RL	10.3	0.351	b	0.627	0.00819	b	0.81	0.0403	b
		GL	7.65	0.566	c	0.617	0.0721	c	0.879	0.102	c
		WL	10.5	0.351	b	0.582	0.0269	b	0.63	0.0673	b
CRY1	LA 4359	WFL	11.767	0.233	b	0.962	0.0378	b	1.151	0.00694	b
		BL	25.467	1.179	a	2.41	0.0953	a	2.825	0.165	a
		RL	8.833	0.338	c	0.916	0.00433	c	0.866	0.0261	c
		GL	5.767	0.318	d	0.465	0.014	d	0.589	0.0224	d
		WL	7.233	0.481	d	0.421	0.0401	d	0.528	0.0186	d
Cry1,phyA,B1	LA 4367	WFL	11.367	0.186	b	0.975	0.0551	b	1.131	0.0273	b
		BL	14.367	0.0882	a	1.125	0.0156	a	1.564	0.00606	a
		RL	13.933	0.12	a	1.039	0.0282	a	1.539	0.034	a
		GL	9.4	0.2	c	0.557	0.023	c	0.76	0.0395	c
		WL	11.933	0.636	b	0.804	0.0103	b	1.114	0.0507	b
